# Supplementary material for: Tumor-Suppressive Function of miR-139-5p in Esophageal Squamous Cell Carcinoma
Source: PLoS One. 2013 Oct 18;8(10):e77068. doi: 10.1371/journal.pone.0077068 (PMC3799985; doi:10.1371/journal.pone.0077068)
Supplement: Table S1 — The differentially expressed transcripts influenced by miR-139-5p mimic in EC109 cells. (XLS) [file pone.0077068.s001.xls]

## Sheet: differentially expressed mRNAs
Supplementary Table S1. The differentially expressed transcripts influenced by miR-139-5p mimic in EC109 cells
ProbeSetID	Symbol	Full name	Chromosomal	Location_Start	Location_End	gene_id	transcript_id	Ratio (Mean Int)	P value
BC008686	MYCBP	c-myc binding protein	chr1	39101751	39111602	26292	BC008686	0.459357	5.63661e-05
NM_003338	UBE2D1	" ubiquitin-conjugating enzyme E2D 1 (UBC4/5 homolog, yeast)"	chr10	59764744	59800515	7321	NM_003338	0.218283	5.99157e-05
AK127696	N/A	" Homo sapiens cDNA FLJ45796 fis, clone NT2RI2012542."	chr15	38118803	38146783	N/A	AK127696	0.453915	0.000119778
AK057046	C3orf21	chromosome 3 open reading frame 21	chr3	196270618	196386816	152002	AK057046	2.44223	0.000392696
CR613766	TIMP3	" TIMP metallopeptidase inhibitor 3 (Sorsby fundus dystrophy, pseudoinflammatory)"	chr22	31527705	31586538	7078	CR613766	2.25456	0.000411759
NM_001792	CDH2	" cadherin 2, type 1, N-cadherin (neuronal)"	chr18	23784932	24011189	1000	NM_001792	3.13633	0.000473224
NM_152450	FAM81A	" family with sequence similarity 81, member A"	chr15	57517663	57602481	145773	NM_152450	0.277264	0.000570087
NM_004537	NAP1L1	nucleosome assembly protein 1-like 1	chr12	74726220	74764717	4673	NM_004537	0.456629	0.000742479
NM_001007102	L3MBTL3	l(3)mbt-like 3 (Drosophila)	chr6	130381426	130504278	84456	NM_001007102	0.473853	0.000790317
NM_138280	CLYBL	citrate lyase beta like	chr13	99056936	99359714	171425	NM_138280	0.381	0.00079349
NM_015894	STMN3	stathmin-like 3	chr20	61741504	61755224	50861	NM_015894	0.197981	0.000825918
NM_014860	SUPT7L	suppressor of Ty 7 (S. cerevisiae)-like	chr2	27727182	27739953	9913	NM_014860	0.36035	0.000869691
NM_015458	MTMR9	myotubularin related protein 9	chr8	11179409	11223065	66036	NM_015458	0.453219	0.000890797
BC048810	C3orf9	chromosome 3 open reading frame 9	chr3	120670530	120694408	56983	BC048810	2.14373	0.000907357
AK090938	FIP1L1	FIP1 like 1 (S. cerevisiae)	chr4	53988989	54021785	81608	AK090938	0.498057	0.00119877
NM_006393	NEBL	nebulette	chr10	21110092	21226537	10529	NM_006393	2.08826	0.00124127
NM_003139	SRPR	signal recognition particle receptor ('docking protein')	chr11	125638042	125643960	6734	NM_003139	2.16626	0.00125078
NM_004827	ABCG2	" ATP-binding cassette, sub-family G (WHITE), member 2"	chr4	89230439	89299035	9429	NM_004827	0.391112	0.0013428
NM_182511	CBLN2	cerebellin 2 precursor	chr18	68354894	68362542	147381	NM_182511	0.454287	0.00139755
BC008405	PSG4	pregnancy specific beta-1-glycoprotein 4	chr19	47948681	48075670	5672	BC008405	0.396203	0.00149244
BC022316	PSG2	pregnancy specific beta-1-glycoprotein 2	chr19	48260202	48278660	5670	BC022316	0.408232	0.00162395
AB058703	FLJ21901	hypothetical protein FLJ21901	chr2	170092635	170133962	79675	AB058703	0.432928	0.00162419
NM_002641	PIGA	" phosphatidylinositol glycan, class A (paroxysmal nocturnal hemoglobinuria)"	chrX	15247500	15263566	5277	NM_002641	0.480185	0.00165222
NM_018947	CYCS	" cytochrome c, somatic"	chr7	25124799	25131480	54205	NM_018947	0.448424	0.00167189
BC040525	WDFY1	WD repeat and FYVE domain containing 1	chr2	224448309	224518260	57590	BC040525	3.18004	0.00167223
BC039725	N/A	" Homo sapiens cDNA clone MGC:47828 IMAGE:5227869, complete cds."	chr7	38245720	38369644	N/A	BC039725	0.445254	0.00170906
BC035619	FLJ25410	hypothetical protein FLJ25410	chr16	4767694	4778329	124404	BC035619	0.396523	0.00172044
BC047642	BBS1	Bardet-Biedl syndrome 1	chr11	66034688	66057651	582	BC047642	0.427034	0.00174293
NM_021016	PSG3	pregnancy specific beta-1-glycoprotein 3	chr19	47916129	47936461	5671	NM_021016	0.437241	0.00189186
BC045637	PCDHB12	protocadherin beta 12	chr5	140568474	140571880	56124	BC045637	2.09044	0.00190939
NM_153228	ANKFN1	ankyrin-repeat and fibronectin type III domain containing 1	chr17	51585834	51915006	162282	NM_153228	2.17191	0.00191248
NM_022969	FGFR2	" fibroblast growth factor receptor 2 (bacteria-expressed kinase, keratinocyte growth factor receptor, craniofacial dysostosis 1, Crouzon syndrome, Pfeiffer syndrome, Jackson-Weiss syndrome)"	chr10	123227845	123347907	2263	NM_022969	0.356598	0.0019441
BC042483	LZTFL1	leucine zipper transcription factor-like 1	chr3	45840452	45858614	54585	BC042483	0.466421	0.0019658
BC030639	ID2	" inhibitor of DNA binding 2, dominant negative helix-loop-helix protein"	chr2	8739636	8742032	3398	BC030639	0.431112	0.00198114
NM_001259	CDK6	cyclin-dependent kinase 6	chr7	92072170	92301148	1021	NM_001259	2.2094	0.00198214
NM_182707	PSG8	pregnancy specific beta-1-glycoprotein 8	chr19	47950286	47961573	440533	NM_182707	0.447552	0.00203645
XM_935364	FLJ43663	hypothetical protein FLJ43663	chr7	130279464	130448974	378805	XM_935364	0.492619	0.00219535
AK126357	RBPSUH	recombining binding protein suppressor of hairless (Drosophila)	chr4	26031796	26041904	3516	AK126357	0.498112	0.00220673
XM_290546	ENDOD1	endonuclease domain containing 1	chr11	94462639	94505457	23052	XM_290546	2.16583	0.00245481
NM_014584	ERO1L	ERO1-like (S. cerevisiae)	chr14	52178354	52232169	30001	NM_014584	5.446	0.00251567
BC009381	STMN3	stathmin-like 3	chr20	61741509	61755264	50861	BC009381	0.21618	0.00253023
BC030237	SLC22A18AS	" solute carrier family 22 (organic cation transporter), member 18 antisense"	chr11	2865903	2881296	5003	BC030237	3.34788	0.00254287
NM_181617	KRTAP21-2	keratin associated protein 21-2	chr21	31041139	31041391	337978	NM_181617	0.439807	0.00256
NM_016162	ING4	" inhibitor of growth family, member 4"	chr12	6629706	6642565	51147	NM_016162	0.465333	0.00300198
AK023415	WDFY1	WD repeat and FYVE domain containing 1	chr2	224450283	224518271	57590	AK023415	2.41005	0.00310615
NM_005462	MAGEC1	" melanoma antigen family C, 1"	chrX	140819345	140824849	9947	NM_005462	0.263651	0.00312629
NM_005810	KLRG1	" killer cell lectin-like receptor subfamily G, member 1"	chr12	9033487	9054610	10219	NM_005810	0.479896	0.00316268
BC033223	SLC45A4	" solute carrier family 45, member 4"	chr8	142286455	142287964	57210	BC033223	0.387372	0.00333157
NM_017637	BNC2	basonuclin 2	chr9	16406401	16717995	54796	NM_017637	3.7764	0.00333845
NM_001105	ACVR1	" activin A receptor, type I"	chr2	158301206	158403036	90	NM_001105	0.413165	0.00335131
NM_021625	TRPV4	" transient receptor potential cation channel, subfamily V, member 4"	chr12	108705276	108755595	59341	NM_021625	0.496825	0.00340888
NM_005670	EPM2A	" epilepsy, progressive myoclonus type 2A, Lafora disease (laforin)"	chr6	145988132	146098684	7957	NM_005670	0.337747	0.00348832
NM_003803	MYOM1	myomesin 1 (skelemin) 185kDa	chr18	3056804	3210106	8736	NM_003803	0.482596	0.0034907
AB210005	MEF2D	" MADS box transcription enhancer factor 2, polypeptide D (myocyte enhancer factor 2D)"	chr1	154700143	154737172	4209	AB210005	0.397375	0.00363303
NM_001002814	RAB11FIP1	RAB11 family interacting protein 1 (class I)	chr8	37835627	37876161	80223	NM_001002814	0.434887	0.00365669
BC071636	TMEM68	transmembrane protein 68	chr8	56835885	56848480	137695	BC071636	0.224228	0.00399091
AK128106	SPATA21	spermatogenesis associated 21	chr1	16594762	16636475	374955	AK128106	0.362069	0.0041549
BC001254	ARL5A	ADP-ribosylation factor-like 5A	chr2	152367375	152393172	26225	BC001254	2.7502	0.00417407
AL832100	ZNF540	zinc finger protein 540	chr19	42777570	42796125	163255	AL832100	0.485376	0.00419933
NM_022975	FGFR2	" fibroblast growth factor receptor 2 (bacteria-expressed kinase, keratinocyte growth factor receptor, craniofacial dysostosis 1, Crouzon syndrome, Pfeiffer syndrome, Jackson-Weiss syndrome)"	chr10	123227844	123347907	2263	NM_022975	0.325979	0.00422382
NM_004949	DSC2	desmocollin 2	chr18	26900003	26936375	1824	NM_004949	0.366102	0.00423412
NM_002857	PEX19	peroxisomal biogenesis factor 19	chr1	158513225	158521555	5824	NM_002857	0.485301	0.00426732
NM_002182	IL1RAP	interleukin 1 receptor accessory protein	chr3	191714584	191851995	3556	NM_002182	0.464193	0.00441884
AY958431	MSRA	methionine sulfoxide reductase A	chr8	9990475	10323809	4482	AY958431	3.17023	0.0045757
AK075135	PSG1	pregnancy specific beta-1-glycoprotein 1	chr19	48062457	48075706	5669	AK075135	0.438213	0.004584
BC030835	BRUNOL6	" bruno-like 6, RNA binding protein (Drosophila)"	chr15	70364432	70399282	60677	BC030835	0.431012	0.00465292
AF454493	EPM2A	" epilepsy, progressive myoclonus type 2A, Lafora disease (laforin)"	chr6	145988140	146098299	7957	AF454493	0.320818	0.00465934
BC048125	C15orf33	chromosome 15 open reading frame 33	chr15	47502004	47700343	196951	BC048125	2.19341	0.0046932
NM_020803	KLHL8	kelch-like 8 (Drosophila)	chr4	88301237	88360698	57563	NM_020803	2.35875	0.00473
NM_015668	RGS22	regulator of G-protein signalling 22	chr8	101042451	101187520	26166	NM_015668	0.365333	0.00475344
BC001432	HNRPF	heterogeneous nuclear ribonucleoprotein F	chr10	43201301	43211957	3185	BC001432	0.450234	0.00478826
NM_003901	SGPL1	sphingosine-1-phosphate lyase 1	chr10	72245721	72309873	8879	NM_003901	0.359967	0.00484111
NM_016104	RWDD1	RWD domain containing 1	chr6	116999275	117021131	51389	NM_016104	0.467424	0.00490769
AK124806	N/A	" Homo sapiens cDNA FLJ42816 fis, clone BRCAN2014881."	chr2	144985427	144988488	N/A	AK124806	0.476532	0.00499146
NM_005920	MEF2D	" MADS box transcription enhancer factor 2, polypeptide D (myocyte enhancer factor 2D)"	chr1	154700142	154737153	4209	NM_005920	0.321811	0.00530899
NM_001024671	LETMD1	LETM1 domain containing 1	chr12	49728350	49740474	25875	NM_001024671	0.446002	0.00532358
NM_153267	MAMDC2	MAM domain containing 2	chr9	71848339	72031708	256691	NM_153267	2.33734	0.00535685
NM_032965	CCL15	chemokine (C-C motif) ligand 15	chr17	31348776	31353125	6359	NM_032965	0.495144	0.00546178
NM_002760	PRKY	" protein kinase, Y-linked"	chrY	7202013	7309589	5616	NM_002760	0.398024	0.00555282
NM_024882	C6orf155	chromosome 6 open reading frame 155	chr6	72180869	72187169	79940	NM_024882	0.465735	0.00555687
AY358241	UNQ6488	AAGG6488	chr12	105248599	105249222	651309	AY358241	0.499329	0.00560177
NM_004466	GPC5	glypican 5	chr13	90848929	92317491	2262	NM_004466	0.3065	0.00560485
AB020633	FRYL	furry homolog-like (Drosophila)	chr4	48194136	48241626	23045	AB020633	0.484736	0.00565616
AY899848	LGR7	leucine-rich repeat-containing G protein-coupled receptor 7	chr4	159662578	159787281	59350	AY899848	3.27664	0.00590629
NM_024590	ARSJ	" arylsulfatase family, member J"	chr4	115040887	115120526	79642	NM_024590	0.476771	0.00611725
CR603101	TIMP3	" TIMP metallopeptidase inhibitor 3 (Sorsby fundus dystrophy, pseudoinflammatory)"	chr22	31527705	31586879	7078	CR603101	2.63844	0.00616779
NM_182904	P4HA3	" procollagen-proline, 2-oxoglutarate 4-dioxygenase (proline 4-hydroxylase), alpha polypeptide III"	chr11	73655349	73700347	283208	NM_182904	2.02959	0.0062992
NM_012333	MYCBP	c-myc binding protein	chr1	39101220	39111637	26292	NM_012333	0.462213	0.00633831
NM_006665	HPSE	heparanase	chr4	84432637	84475329	10855	NM_006665	0.437052	0.00641241
AK075079	PSG1	pregnancy specific beta-1-glycoprotein 1	chr19	48062457	48075672	5669	AK075079	0.493915	0.00650903
NM_004411	DYNC1I1	" dynein, cytoplasmic 1, intermediate chain 1"	chr7	95239837	95565660	1780	NM_004411	0.252611	0.00660019
NM_003383	VLDLR	very low density lipoprotein receptor	chr9	2611792	2644485	7436	NM_003383	2.42206	0.00664256
BC001386	TM4SF4	transmembrane 4 L six family member 4	chr3	150675187	150703371	7104	BC001386	2.94974	0.00669141
NM_007266	XAB1	" XPA binding protein 1, GTPase"	chr2	27705406	27727217	11321	NM_007266	0.349669	0.00699571
NM_017801	CMTM6	CKLF-like MARVEL transmembrane domain containing 6	chr3	32497807	32519407	54918	NM_017801	3.00221	0.00706423
NM_016656	RRAGB	Ras-related GTP binding B	chrX	55760903	55801932	10325	NM_016656	0.268389	0.00712851
NM_004110	FDXR	ferredoxin reductase	chr17	70370217	70380692	2232	NM_004110	0.481723	0.00737925
XM_374920	LOC399940	similar to tripartite motif protein 39	chr11	89354265	89364482	399940	XM_374920	0.489225	0.00747135
NM_147203	FGL1	fibrinogen-like 1	chr8	17766179	17797193	2267	NM_147203	0.43877	0.00748368
NM_013411	AK2	adenylate kinase 2	chr1	33246172	33275079	204	NM_013411	0.46325	0.0075034
BC017574	TMEM126B	transmembrane protein 126B	chr11	85017288	85023776	55863	BC017574	0.482179	0.00752696
NM_001013000	HERC6	hect domain and RLD 6	chr4	89518914	89583272	55008	NM_001013000	0.487438	0.0076169
NM_020175	DUS3L	dihydrouridine synthase 3-like (S. cerevisiae)	chr19	5736150	5742192	56931	NM_020175	2.99475	0.00769316
NM_015076	CDC2L6	cell division cycle 2-like 6 (CDK8-like)	chr6	111037873	111243105	23097	NM_015076	0.395226	0.00774222
NM_000434	NEU1	sialidase 1 (lysosomal sialidase)	chr6	31934930	31938662	4758	NM_000434	0.497021	0.0078023
BC012056	ASB13	ankyrin repeat and SOCS box-containing 13	chr10	5720836	5748541	79754	BC012056	0.443814	0.00780409
NM_001018089	NARG2	NMDA receptor regulated 2	chr15	58499099	58558636	79664	NM_001018089	0.49052	0.00809433
NM_144722	FLJ23577	KPL2 protein	chr5	35653745	35707434	79925	NM_144722	0.424219	0.00832287
BC023528	GLRX5	glutaredoxin 5 homolog (S. cerevisiae)	chr14	95071125	95080581	51218	BC023528	0.205257	0.00835527
NM_018222	PARVA	" parvin, alpha"	chr11	12355678	12508921	55742	NM_018222	2.20779	0.00842674
NM_152772	TCP11L2	t-complex 11 (mouse) like 2	chr12	105220710	105264923	255394	NM_152772	0.408806	0.00850339
NM_001037132	NRCAM	neuronal cell adhesion molecule	chr7	107575319	107884062	4897	NM_001037132	0.386126	0.00856668
NM_020347	LZTFL1	leucine zipper transcription factor-like 1	chr3	45840449	45858625	54585	NM_020347	0.483334	0.00865249
NM_002783	PSG7	pregnancy specific beta-1-glycoprotein 7	chr19	48120123	48133122	5676	NM_002783	0.411972	0.00871751
NM_031958	KRTAP3-1	keratin associated protein 3-1	chr17	36418298	36418892	83896	NM_031958	0.426037	0.00881732
BC082990	DSU	dilute suppressor	chr2	216515772	216586581	55686	BC082990	0.393397	0.00888845
NM_032900	ARHGAP19	Rho GTPase activating protein 19	chr10	98971919	99042403	84986	NM_032900	0.431827	0.00895391
BC075082	PDE7B	phosphodiesterase 7B	chr6	136214803	136554701	27115	BC075082	0.335522	0.00905764
NM_000935	PLOD2	" procollagen-lysine, 2-oxoglutarate 5-dioxygenase 2"	chr3	147269916	147361972	5352	NM_000935	2.46412	0.00909038
NM_000891	KCNJ2	" potassium inwardly-rectifying channel, subfamily J, member 2"	chr17	65677270	65687780	3759	NM_000891	0.417401	0.00914911
NM_002785	PSG11	pregnancy specific beta-1-glycoprotein 11	chr19	48203648	48222471	5680	NM_002785	0.445658	0.00922654
NM_002781	PSG5	pregnancy specific beta-1-glycoprotein 5	chr19	48363734	48383286	5673	NM_002781	0.438983	0.00928479
BC025266	TASP1	" taspase, threonine aspartase, 1"	chr20	13318499	13567563	55617	BC025266	0.452908	0.00938532
NM_001007254	ATP6V1C1	" ATPase, H+ transporting, lysosomal 42kDa, V1 subunit C1"	chr8	104102444	104154461	528	NM_001007254	0.414884	0.00944826
XM_926073	LOC653111	similar to RING finger protein 18 (Testis-specific ring-finger protein)	chr11	89403927	89414835	653111	XM_926073	0.450114	0.00945401
NM_024563	C5orf23	chromosome 5 open reading frame 23	chr5	32824701	32827576	79614	NM_024563	2.46945	0.00951378
NM_152725	SLC39A12	" solute carrier family 39 (zinc transporter), member 12"	chr10	18280826	18372218	221074	NM_152725	0.464349	0.00975884
BC108738	HSPA14	heat shock 70kDa protein 14	chr10	14920230	14926752	51182	BC108738	0.423625	0.0099416
NM_153342	FLJ90024	fasting-inducible integral membrane protein TM6P1	chr2	85679181	85683332	129303	NM_153342	0.419922	0.0100974
NM_016361	ACP6	" acid phosphatase 6, lysophosphatidic"	chr1	145585791	145609238	51205	NM_016361	0.430002	0.0108204
NM_007037	ADAMTS8	" ADAM metallopeptidase with thrombospondin type 1 motif, 8"	chr11	129780027	129804098	11095	NM_007037	2.07563	0.0109516
NM_030647	KIAA1718	KIAA1718 protein	chr7	139431016	139523210	80853	NM_030647	0.350021	0.0109984
NM_018945	PDE7B	phosphodiesterase 7B	chr6	136214526	136558402	27115	NM_018945	0.436723	0.0111875
NM_006074	TRIM22	tripartite motif-containing 22	chr11	5667663	5688669	10346	NM_006074	0.390594	0.0111904
NM_138635	H2AFV	" H2A histone family, member V"	chr7	44835926	44854234	94239	NM_138635	0.468756	0.0114644
NM_052932	TMEM123	transmembrane protein 123	chr11	101772272	101828780	114908	NM_052932	2.25307	0.0117356
BC033095	HIST1H3D	" histone 1, H3d"	chr6	26304119	26305467	8351	BC033095	2.29674	0.0118478
NM_207435	FLJ40142	FLJ40142 protein	chr12	108963365	108989883	400073	NM_207435	0.332661	0.0119744
NM_153711	C6orf188	chromosome 6 open reading frame 188	chr6	116939479	116944632	254228	NM_153711	0.327871	0.0120567
NM_014730	KIAA0152	KIAA0152	chr12	119609331	119624050	9761	NM_014730	2.46097	0.0120845
NM_002272	KRT4	keratin 4	chr12	51486600	51494602	3851	NM_002272	2.66564	0.0121344
NM_024701	ASB13	ankyrin repeat and SOCS box-containing 13	chr10	5720836	5748547	79754	NM_024701	0.386924	0.0121598
NM_144605	FLJ25410	hypothetical protein FLJ25410	chr16	4767674	4778348	124404	NM_144605	0.368699	0.0123372
NM_015000	STK38L	serine/threonine kinase 38 like	chr12	27288372	27369795	23012	NM_015000	0.394144	0.0124182
BC010943	OSMR	oncostatin M receptor	chr5	38881870	38922513	9180	BC010943	0.485728	0.0124522
BC010960	ATP6V1C1	" ATPase, H+ transporting, lysosomal 42kDa, V1 subunit C1"	chr8	104102501	104150680	528	BC010960	0.472815	0.0125603
BC012621	KLRG1	" killer cell lectin-like receptor subfamily G, member 1"	chr12	9033483	9054605	10219	BC012621	0.373848	0.0125949
NM_006708	GLO1	glyoxalase I	chr6	38751697	38778895	2739	NM_006708	3.86755	0.0125982
NM_001260	CDK8	cyclin-dependent kinase 8	chr13	25726755	25876569	1024	NM_001260	2.04886	0.0126515
NM_016096	ZNF706	zinc finger protein 706	chr8	102278455	102287020	51123	NM_016096	0.475451	0.0126717
AK026281	TRPM6	" transient receptor potential cation channel, subfamily M, member 6"	chr9	76566703	76627223	140803	AK026281	0.248297	0.0127145
BC108261	RRM2B	ribonucleotide reductase M2 B (TP53 inducible)	chr8	103287532	103320334	50484	BC108261	0.401623	0.0129788
NM_213569	NEBL	nebulette	chr10	21114603	21503122	10529	NM_213569	2.61529	0.013024
NM_018342	TMEM144	transmembrane protein 144	chr4	159351125	159395889	55314	NM_018342	4.05339	0.013141
NM_022133	SNX16	sorting nexin 16	chr8	82874372	82915233	64089	NM_022133	0.411072	0.0131433
BC089439	GJA12	" gap junction protein, alpha 12, 47kDa"	chr1	226404037	226414148	57165	BC089439	2.20064	0.0132306
NM_001008239	C18orf25	chromosome 18 open reading frame 25	chr18	42008020	42100947	147339	NM_001008239	0.424242	0.0133386
BC108932	C17orf55	chromosome 17 open reading frame 55	chr17	76892165	76897591	284185	BC108932	0.309697	0.0135452
NM_006914	RORB	RAR-related orphan receptor B	chr9	76302071	76491937	6096	NM_006914	0.309429	0.0139658
NM_178832	C10orf83	chromosome 10 open reading frame 83	chr10	99364299	99383227	118812	NM_178832	0.383873	0.0142299
BC063625	KRTAP2-4	keratin associated protein 2-4	chr17	36469020	36469870	85294	BC063625	0.406875	0.0145722
NM_025083	LSM16	" LSM16 homolog (EDC3, S. cerevisiae)"	chr15	72709951	72775413	80153	NM_025083	0.419601	0.0147346
BC093702	TXNIP	thioredoxin interacting protein	chr1	144150085	144152598	10628	BC093702	0.489945	0.0149436
NM_001402	EEF1A1	eukaryotic translation elongation factor 1 alpha 1	chr6	74283958	74287475	1915	NM_001402	0.456158	0.0149937
NM_001013711	LOC440905	hypothetical protein LOC440905	chr2	130500887	130525174	440905	NM_001013711	0.344958	0.0150173
NM_014707	HDAC9	histone deacetylase 9	chr7	18501893	18674990	9734	NM_014707	0.411169	0.0150459
XM_930001	LOC647015	hypothetical protein LOC647015	chr16	28618997	28619719	647015	XM_930001	0.459426	0.0151845
NM_004467	FGL1	fibrinogen-like 1	chr8	17766179	17797327	2267	NM_004467	0.465239	0.0152331
NM_020921	NIN	ninein (GSK3B interacting protein)	chr14	50256230	50367589	51199	NM_020921	0.47705	0.015413
AK125281	N/A	" Homo sapiens cDNA FLJ43291 fis, clone MESAN2015515."	chr7	291780	294704	N/A	AK125281	2.53544	0.0156106
NM_152531	C3orf21	chromosome 3 open reading frame 21	chr3	196270301	196473166	152002	NM_152531	2.51891	0.015977
NM_006417	IFI44	interferon-induced protein 44	chr1	78888103	78902345	10561	NM_006417	2.41532	0.0161353
XM_043272	JMJD3	jumonji domain containing 3	chr17	7683965	7698839	23135	XM_043272	0.411038	0.0161547
CR749800	ZNFN1A5	" zinc finger protein, subfamily 1A, 5"	chr10	124740313	124758179	64376	CR749800	0.491268	0.0162185
BC017381	LRP12	low density lipoprotein-related protein 12	chr8	105570642	105571675	29967	BC017381	2.09595	0.0163206
NM_138381	OXNAD1	oxidoreductase NAD-binding domain containing 1	chr3	16281743	16320113	92106	NM_138381	0.498142	0.0164713
BC032330	LMAN1	" lectin, mannose-binding, 1"	chr18	55149136	55177471	3998	BC032330	2.24869	0.0165861
NM_152787	TAB3	TAK1-binding protein 3	chrX	30758368	30903122	257397	NM_152787	2.01133	0.0166902
XM_934892	FHAD1	forkhead-associated (FHA) phosphopeptide binding domain 1	chr1	15504839	15597354	114827	XM_934892	0.455904	0.0169781
BC000098	H2AFV	" H2A histone family, member V"	chr7	44840354	44854177	94239	BC000098	0.460958	0.0170307
NM_015022	PDZD2	PDZ domain containing 2	chr5	31675273	32146795	23037	NM_015022	2.05732	0.0170359
BC070047	EPM2A	" epilepsy, progressive myoclonus type 2A, Lafora disease (laforin)"	chr6	145988140	146098348	7957	BC070047	0.35387	0.0171557
NM_014916	LMTK2	lemur tyrosine kinase 2	chr7	97574132	97673537	22853	NM_014916	0.461054	0.0171719
NM_024640	YRDC	yrdC domain containing (E. coli)	chr1	38041200	38046452	79693	NM_024640	0.475644	0.0172867
XM_927228	KRTAP7-1	keratin associated protein 7-1	chr21	31123623	31124836	337878	XM_927228	0.384563	0.0173705
NM_032347	ZNF397	zinc finger protein 397	chr18	31075016	31092357	84307	NM_032347	0.462966	0.0174176
NM_002108	HAL	histidine ammonia-lyase	chr12	94891272	94914202	3034	NM_002108	0.219378	0.0174289
XM_935361	FLJ43663	hypothetical protein FLJ43663	chr7	130247411	130448974	378805	XM_935361	0.465042	0.0176378
NM_015185	ARHGEF9	Cdc42 guanine nucleotide exchange factor (GEF) 9	chrX	62771572	62891718	23229	NM_015185	0.479576	0.0177758
NM_014034	ASF1A	ASF1 anti-silencing function 1 homolog A (S. cerevisiae)	chr6	119263627	119272031	25842	NM_014034	2.09805	0.0178256
AF111804	CAMTA1	calmodulin binding transcription activator 1	chr1	7727560	7750490	23261	AF111804	2.01923	0.0178399
NM_203439	C10orf4	chromosome 10 open reading frame 4	chr10	95418318	95452319	118924	NM_203439	0.374354	0.0179917
BC045569	MAMDC2	MAM domain containing 2	chr9	71848316	72031708	256691	BC045569	2.13652	0.0181072
BC016383	MAMDC2	MAM domain containing 2	chr9	71848602	72031706	256691	BC016383	2.34596	0.018133
BC002797	CMTM6	CKLF-like MARVEL transmembrane domain containing 6	chr3	32499232	32519363	54918	BC002797	3.55714	0.01837
BX648337	N/A	Homo sapiens mRNA	chr4	82591071	82612018	N/A	BX648337	0.444025	0.0185429
NM_015868	KIR2DL3	" killer cell immunoglobulin-like receptor, two domains, long cytoplasmic tail, 3"	chr19	59941785	59956316	3804	NM_015868	0.411191	0.0187926
XM_933859	LOC646730	hypothetical protein LOC646730	chr3	142864623	142922553	646730	XM_933859	0.325466	0.0187969
NM_006895	HNMT	histamine N-methyltransferase	chr2	138438277	138490404	3176	NM_006895	0.361953	0.019034
BC012032	GOLGA7	" golgi autoantigen, golgin subfamily a, 7"	chr8	41467329	41486705	51125	BC012032	0.305266	0.0190709
NM_001033045	GPR155	G protein-coupled receptor 155	chr2	175004620	175060057	151556	NM_001033045	2.32965	0.0191089
NM_178140	PDZD2	PDZ domain containing 2	chr5	31675273	32146795	23037	NM_178140	2.10517	0.0191702
BC035419	PSG4	pregnancy specific beta-1-glycoprotein 4	chr19	48399081	48403291	5672	BC035419	0.453203	0.0193307
NM_001237	CCNA2	cyclin A2	chr4	122957974	122964342	890	NM_001237	2.80599	0.0193561
NM_001008409	TTLL9	" tubulin tyrosine ligase-like family, member 9"	chr20	29922165	29996425	164395	NM_001008409	0.399894	0.0194586
NM_000835	GRIN2C	" glutamate receptor, ionotropic, N-methyl D-aspartate 2C"	chr17	70349758	70367602	2905	NM_000835	0.403081	0.0194861
XM_376680	KIAA1718	KIAA1718 protein	chr7	139430952	139523206	80853	XM_376680	0.267469	0.0195245
NM_001008529	MXRA7	matrix-remodelling associated 7	chr17	72187245	72218651	439921	NM_001008529	2.06658	0.019707
NM_004360	CDH1	" cadherin 1, type 1, E-cadherin (epithelial)"	chr16	67328695	67426945	999	NM_004360	0.465597	0.019713
BC015934	GLO1	glyoxalase I	chr6	38751700	38778855	2739	BC015934	3.64296	0.0197378
NM_001031738	FLJ90024	fasting-inducible integral membrane protein TM6P1	chr2	85679182	85683293	129303	NM_001031738	0.447871	0.0198365
BC094843	S100A1	S100 calcium binding protein A1	chr1	151867559	151871137	6271	BC094843	0.439159	0.0201767
NM_006905	PSG1	pregnancy specific beta-1-glycoprotein 1	chr19	48063197	48075711	5669	NM_006905	0.43041	0.0201818
BC021281	ABCG2	" ATP-binding cassette, sub-family G (WHITE), member 2"	chr4	89232345	89299035	9429	BC021281	0.477754	0.0202616
BC062449	FLJ39660	hypothetical protein FLJ39660	chr2	197292259	197302783	284992	BC062449	0.369551	0.0203719
XM_926721	LOC643389	hypothetical protein LOC643389	chr9	45242939	45246967	643389	XM_926721	0.424377	0.0204984
NM_024308	MGC4172	short-chain dehydrogenase/reductase	chr17	32022452	32031346	79154	NM_024308	0.406136	0.0206614
XM_929585	LOC646642	hypothetical protein LOC646642	chr14	73553797	73585062	646642	XM_929585	0.428202	0.0209832
BC014057	DHRS1	dehydrogenase/reductase (SDR family) member 1	chr14	23829645	23838785	115817	BC014057	0.446407	0.0210552
NM_213633	PSG4	pregnancy specific beta-1-glycoprotein 4	chr19	48388693	48401630	5672	NM_213633	0.387791	0.0211587
NM_023028	FGFR2	" fibroblast growth factor receptor 2 (bacteria-expressed kinase, keratinocyte growth factor receptor, craniofacial dysostosis 1, Crouzon syndrome, Pfeiffer syndrome, Jackson-Weiss syndrome)"	chr10	123227845	123347907	2263	NM_023028	0.253032	0.0212469
AY358202	N/A	" Homo sapiens clone DNA93013 RVLA1944 (UNQ1944) mRNA, complete cds."	chr17	19899503	19900273	N/A	AY358202	0.443613	0.0215681
NM_001002257	LYCAT	lysocardiolipin acyltransferase	chr2	30523640	30720595	253558	NM_001002257	0.322515	0.0216394
NM_018126	TMEM33	transmembrane protein 33	chr4	41631925	41652580	55161	NM_018126	0.414578	0.0217773
BC014157	PKD1L2	polycystic kidney disease 1-like 2	chr16	79761397	79772435	114780	BC014157	0.406616	0.0217872
AK093161	NYD-SP18	testes development-related NYD-SP18	chr7	128136350	128158901	84691	AK093161	0.482832	0.0220094
BC003361	SLC9A3R1	" solute carrier family 9 (sodium/hydrogen exchanger), member 3 regulator 1"	chr17	70256375	70277084	9368	BC003361	2.7371	0.022183
NM_133646	ZAK	sterile alpha motif and leucine zipper containing kinase AZK	chr2	173648815	173800120	51776	NM_133646	2.0123	0.0222861
M17908	PSG1	pregnancy specific beta-1-glycoprotein 1	chr19	48062462	48075639	5669	M17908	0.438129	0.0224591
CR749265	KLHL8	kelch-like 8 (Drosophila)	chr4	88301237	88360701	57563	CR749265	2.21953	0.0226143
NM_020964	KIAA1632	KIAA1632	chr18	41691688	41751659	57724	NM_020964	0.498679	0.0228717
XM_927235	LOC643985	hypothetical protein LOC643985	chr9	66229896	66234038	643985	XM_927235	0.410305	0.0235501
NM_001878	CRABP2	cellular retinoic acid binding protein 2	chr1	154936026	154941999	1382	NM_001878	2.16032	0.0236275
BC041073	PRKX	" protein kinase, X-linked"	chrX	3535939	3641478	5613	BC041073	0.479227	0.024133
NM_001024668	LETMD1	LETM1 domain containing 1	chr12	49728350	49740474	25875	NM_001024668	0.447197	0.0242451
NM_015346	ZFYVE26	" zinc finger, FYVE domain containing 26"	chr14	67282991	67353055	23503	NM_015346	0.413634	0.0245143
BC035789	CBLN2	cerebellin 2 precursor	chr18	68354894	68361759	147381	BC035789	0.498946	0.0247385
NM_017805	RASIP1	Ras interacting protein 1	chr19	53915653	53935782	54922	NM_017805	0.478734	0.0249085
BC054033	MSRA	methionine sulfoxide reductase A	chr8	9949239	10323808	4482	BC054033	2.79715	0.0249159
BC020835	TMEM68	transmembrane protein 68	chr8	56837439	56848479	137695	BC020835	0.426122	0.0249311
M20879	PSG1	pregnancy specific beta-1-glycoprotein 1	chr19	48063184	48075659	5669	M20879	0.416084	0.0250167
XM_499008	FLJ42709	hypothetical gene supported by AK124699	chr5	92770823	92932773	441094	XM_499008	0.470088	0.0251559
BC069023	RP4-742C19.3	ARP10 protein	chr22	37823189	37830016	164668	BC069023	0.374961	0.0252002
NM_004252	SLC9A3R1	" solute carrier family 9 (sodium/hydrogen exchanger), member 3 regulator 1"	chr17	70256372	70277089	9368	NM_004252	2.40542	0.0252173
NM_024114	TRIM48	tripartite motif-containing 48	chr11	54786233	54795171	79097	NM_024114	0.452005	0.0253132
BC104979	C14orf45	chromosome 14 open reading frame 45	chr14	73586211	73601195	80127	BC104979	0.412355	0.0253524
BC019703	N/A	" Homo sapiens mRNA similar to hypothetical protein FLJ21463 (cDNA clone MGC:24970 IMAGE:4941290), complete cds."	chr20	5994618	5996543	N/A	BC019703	0.433042	0.0259492
CR749812	PSG8	pregnancy specific beta-1-glycoprotein 8	chr19	47948689	47961670	440533	CR749812	0.39464	0.0260666
NM_004585	RARRES3	retinoic acid receptor responder (tazarotene induced) 3	chr11	63060855	63070506	5920	NM_004585	3.02754	0.026296
NM_002012	FHIT	fragile histidine triad gene	chr3	59710075	61212164	2272	NM_002012	0.437314	0.0267314
NM_017413	APLN	" apelin, AGTRL1 ligand"	chrX	128607005	128616595	8862	NM_017413	2.52283	0.0267633
NM_024021	MS4A4A	" membrane-spanning 4-domains, subfamily A, member 4"	chr11	59806661	59833021	51338	NM_024021	2.38823	0.0267962
AL833915	TDRD9	tudor domain containing 9	chr14	103501582	103588471	122402	AL833915	0.39702	0.0269179
NM_015313	ARHGEF12	Rho guanine nucleotide exchange factor (GEF) 12	chr11	119713155	119865855	23365	NM_015313	0.499828	0.0270396
AK126318	N/A	" Homo sapiens cDNA FLJ44342 fis, clone TRACH3005294."	chr17	53421403	53427210	N/A	AK126318	2.05942	0.0271676
NM_201516	H2AFV	" H2A histone family, member V"	chr7	44839997	44854234	94239	NM_201516	0.475164	0.0273601
NM_002784	PSG9	pregnancy specific beta-1-glycoprotein 9	chr19	48449277	48465520	5678	NM_002784	0.399359	0.0276412
AK095266	DLX1	distal-less homeobox 1	chr2	172658486	172661551	1745	AK095266	0.493654	0.0276919
NM_001039936	CHN2	chimerin (chimaerin) 2	chr7	29486010	29520468	1124	NM_001039936	0.397293	0.02835
XM_931497	LOC643355	hypothetical protein LOC643355	chr1	112326821	112341031	643355	XM_931497	0.431783	0.0288308
NM_022100	MRPS14	mitochondrial ribosomal protein S14	chr1	173249750	173259184	63931	NM_022100	2.37375	0.0288608
NM_002357	MXD1	MAX dimerization protein 1	chr2	69995706	70023581	4084	NM_002357	0.43814	0.0289098
AF295726	C18orf2	chromosome 18 open reading frame 2	chr18	1259176	1349591	56651	AF295726	0.46651	0.0289415
BC027985	MAST1	microtubule associated serine/threonine kinase 1	chr19	12830352	12846761	22983	BC027985	2.47154	0.0289443
NM_018972	GDAP1	ganglioside-induced differentiation-associated protein 1	chr8	75425251	75439157	54332	NM_018972	0.456025	0.0290707
NM_001039667	ANGPTL4	angiopoietin-like 4	chr19	8335010	8345257	51129	NM_001039667	2.10259	0.0291878
NM_001031745	RIBC1	RIB43A domain with coiled-coils 1	chrX	53466614	53474784	158787	NM_001031745	0.473737	0.0294627
BC089410	IL6R	interleukin 6 receptor	chr1	152644322	152705951	3570	BC089410	0.496589	0.0295877
NM_024417	FDXR	ferredoxin reductase	chr17	70370220	70380692	2232	NM_024417	0.479331	0.0296587
XM_379036	LOC400890	hypothetical LOC400890	chr22	19637505	19648961	400890	XM_379036	0.477384	0.0298062
BC000285	POLR3E	polymerase (RNA) III (DNA directed) polypeptide E (80kD)	chr16	22216254	22252842	55718	BC000285	2.05259	0.0301974
NM_001018056	VLDLR	very low density lipoprotein receptor	chr9	2611792	2644485	7436	NM_001018056	2.66644	0.0302915
XM_935345	ID2B	" inhibitor of DNA binding 2B, dominant negative helix-loop-helix protein"	chr3	62084059	62085426	84099	XM_935345	0.45805	0.0304139
BC101692	CATSPER3	" cation channel, sperm associated 3"	chr5	134331534	134375247	347732	BC101692	0.487288	0.0311102
NM_130463	ATP6V1G2	" ATPase, H+ transporting, lysosomal 13kDa, V1 subunit G2"	chr6	31620217	31622606	534	NM_130463	0.462399	0.0313601
NM_000052	ATP7A	" ATPase, Cu++ transporting, alpha polypeptide (Menkes syndrome)"	chrX	77052854	77192095	538	NM_000052	0.185973	0.0318164
NM_033318	LOC91689	hypothetical gene supported by AL449243	chr22	40805644	40810234	91689	NM_033318	0.471185	0.0319461
NM_145176	SLC2A12	" solute carrier family 2 (facilitated glucose transporter), member 12"	chr6	134353323	134415444	154091	NM_145176	0.477262	0.0322804
XM_496974	LOC441347	" similar to family with sequence similarity 9, member C"	chr8	43100500	43100665	441347	XM_496974	0.495229	0.03236
NM_001002296	GOLGA7	" golgi autoantigen, golgin subfamily a, 7"	chr8	41467329	41487656	51125	NM_001002296	0.375172	0.0326776
NM_178818	CMTM4	CKLF-like MARVEL transmembrane domain containing 4	chr16	65206153	65288111	146223	NM_178818	2.10576	0.0330474
NM_001024947	YIPF5	" Yip1 domain family, member 5"	chr5	143519029	143530387	81555	NM_001024947	0.42272	0.0330669
BC031265	TSPAN12	tetraspanin 12	chr7	120214611	120285413	23554	BC031265	0.442849	0.0333697
NM_153033	KCTD7	potassium channel tetramerisation domain containing 7	chr7	65731379	65743252	154881	NM_153033	0.460059	0.0336572
NM_001039082	ID2B	" inhibitor of DNA binding 2B, dominant negative helix-loop-helix protein"	chr3	62084205	62085432	84099	NM_001039082	0.481902	0.0340498
NM_024649	BBS1	Bardet-Biedl syndrome 1	chr11	66034694	66057660	582	NM_024649	0.447286	0.0340794
AK092432	PSCA	prostate stem cell antigen	chr8	143757856	143760386	8000	AK092432	0.352734	0.0343144
NM_002061	GCLM	" glutamate-cysteine ligase, modifier subunit"	chr1	94125177	94147600	2730	NM_002061	0.465947	0.0344186
NM_198447	GOLT1A	golgi transport 1 homolog A (S. cerevisiae)	chr1	202433910	202449843	127845	NM_198447	0.407651	0.0345416
XM_933708	LOC644235	hypothetical protein LOC644235	chr22	23903624	23905482	644235	XM_933708	0.470723	0.0345991
BC000765	C1orf116	chromosome 1 open reading frame 116	chr1	205261637	205272620	79098	BC000765	0.468175	0.0346899
AY271346	GDPD1	glycerophosphodiester phosphodiesterase domain containing 1	chr17	54652664	54707648	284161	AY271346	0.471287	0.0349096
XM_934573	LOC653492	similar to Pregnancy-specific beta-1-glycoprotein 8 precursor (PSBG-8)	chr19	48032994	48051704	653492	XM_934573	0.466753	0.0349225
BC058285	PSG1	pregnancy specific beta-1-glycoprotein 1	chr19	48062455	48075632	5669	BC058285	0.430757	0.0352882
NM_201517	H2AFV	" H2A histone family, member V"	chr7	44839997	44854234	94239	NM_201517	0.492753	0.0354198
BC001443	SLC9A3R1	" solute carrier family 9 (sodium/hydrogen exchanger), member 3 regulator 1"	chr17	70256392	70277084	9368	BC001443	2.20637	0.0356018
BC065225	N/A	" Homo sapiens cDNA clone MGC:74678 IMAGE:5724414, complete cds."	chrX	133768965	133783654	N/A	BC065225	0.319905	0.0358262
NM_198549	FAM73A	" family with sequence similarity 73, member A"	chr1	78017896	78116680	374986	NM_198549	0.449529	0.0359722
BC012941	ERO1L	ERO1-like (S. cerevisiae)	chr14	52179768	52232182	30001	BC012941	2.00064	0.0359737
BC065538	C1orf144	chromosome 1 open reading frame 144	chr1	16566326	16594674	26099	BC065538	0.409931	0.0359944
BC024939	GDAP1	ganglioside-induced differentiation-associated protein 1	chr8	75425207	75439380	54332	BC024939	0.367913	0.0360669
NM_173621	N/A	" Homo sapiens chromosome 17 open reading frame 44 (C17orf44), mRNA."	chr17	8064691	8068086	N/A	NM_173621	0.412573	0.0361016
BC037169	PLOD2	" procollagen-lysine, 2-oxoglutarate 5-dioxygenase 2"	chr3	147269917	147361632	5352	BC037169	2.45107	0.0361807
NM_014920	ICK	intestinal cell (MAK-like) kinase	chr6	52974056	53034527	22858	NM_014920	0.490574	0.0366164
BC021675	TSPAN2	tetraspanin 2	chr1	115393360	115433608	10100	BC021675	0.416832	0.0369213
BC032603	LOC63920	transposon-derived Buster3 transposase-like	chr5	159753116	159759621	63920	BC032603	0.379304	0.037454
AB096946	KRTAP19-5	keratin associated protein 19-5	chr21	30795845	30796306	337972	AB096946	0.42577	0.0375651
NM_001008392	CTDSPL	" CTD (carboxy-terminal domain, RNA polymerase II, polypeptide A) small phosphatase-like"	chr3	37878672	38000964	10217	NM_001008392	0.487614	0.0375903
NM_207436	FLJ42957	FLJ42957 protein	chr12	115455609	115457709	400077	NM_207436	0.343606	0.0376927
BC029609	LOC554206	hypothetical LOC554206	chr16	24950565	24951594	554206	BC029609	0.459334	0.0378846
AF295729	C18orf2	chromosome 18 open reading frame 2	chr18	1259823	1348763	56651	AF295729	0.301594	0.0379726
BC007781	ING4	" inhibitor of growth family, member 4"	chr12	6630018	6642531	51147	BC007781	0.470639	0.0379984
BC110984	FLJ23577	KPL2 protein	chr5	35653830	35706145	79925	BC110984	0.47672	0.0380599
NM_003822	NR5A2	" nuclear receptor subfamily 5, group A, member 2"	chr1	198263392	198413175	2494	NM_003822	0.429567	0.0381754
NM_001008495	TMEM64	transmembrane protein 64	chr8	91706463	91727112	169200	NM_001008495	2.57684	0.0386962
XM_057296	LRRC58	leucine rich repeat containing 58	chr3	121526015	121553069	116064	XM_057296	3.03415	0.0392514
NM_006876	B3GNT1	" UDP-GlcNAc:betaGal beta-1,3-N-acetylglucosaminyltransferase 1"	chr11	65869418	65871671	11041	NM_006876	2.20186	0.0394857
NM_001018000	KIAA1026	kazrin	chr1	15123212	15265161	23254	NM_001018000	2.27076	0.0398724
NM_005358	LMO7	LIM domain 7	chr13	75092570	75332003	4008	NM_005358	0.483339	0.0400372
XM_929673	DKFZP434I0714	hypothetical protein DKFZP434I0714	chr4	153676153	153680038	54553	XM_929673	0.40844	0.0406442
BC093902	ALS2CR14	" amyotrophic lateral sclerosis 2 (juvenile) chromosome region, candidate 14"	chr2	203398552	203442532	65068	BC093902	0.295478	0.0407369
NM_005044	PRKX	" protein kinase, X-linked"	chrX	3532410	3641661	5613	NM_005044	0.411643	0.0408776
BC029146	AMDHD1	amidohydrolase domain containing 1	chr12	94861265	94886499	144193	BC029146	0.484391	0.0410675
NM_001018009	SH3BP5	SH3-domain binding protein 5 (BTK-associated)	chr3	15271247	15357905	9467	NM_001018009	0.444658	0.0417855
NM_153032	FLJ32065	hypothetical protein FLJ32065	chr17	60393129	60402148	201283	NM_153032	0.350785	0.041984
NM_203440	C10orf4	chromosome 10 open reading frame 4	chr10	95418318	95452319	118924	NM_203440	0.482096	0.0419997
NM_002780	PSG4	pregnancy specific beta-1-glycoprotein 4	chr19	48388693	48401630	5672	NM_002780	0.378631	0.0429695
NM_017459	MFAP2	microfibrillar-associated protein 2	chr1	17173583	17180668	4237	NM_017459	2.29347	0.0429857
NM_015154	MESDC2	mesoderm development candidate 2	chr15	79055149	79069260	23184	NM_015154	3.281	0.0434075
BC005980	UBE2D1	" ubiquitin-conjugating enzyme E2D 1 (UBC4/5 homolog, yeast)"	chr10	59764773	59799357	7321	BC005980	0.31308	0.0435447
BC004343	C21orf122	chromosome 21 open reading frame 122	chr21	45315298	45317554	84739	BC004343	0.478773	0.0437113
NM_032352	BRMS1L	breast cancer metastasis-suppressor 1-like	chr14	35365347	35410920	84312	NM_032352	2.94663	0.0439688
BC009788	MRPS14	mitochondrial ribosomal protein S14	chr1	173250256	173259177	63931	BC009788	2.19581	0.0441639
AK098052	PKD1L2	polycystic kidney disease 1-like 2	chr16	79761397	79789892	114780	AK098052	0.375475	0.0446711
NM_031246	PSG2	pregnancy specific beta-1-glycoprotein 2	chr19	48260201	48278644	5670	NM_031246	0.436689	0.0447524
BC096097	HAL	histidine ammonia-lyase	chr12	94891988	94914134	3034	BC096097	0.404717	0.0451046
BC089396	C17orf44	chromosome 17 open reading frame 44	chr17	8064672	8067078	284029	BC089396	0.384022	0.0452923
AK092888	N/A	" Homo sapiens cDNA FLJ35569 fis, clone SPLEN2005783."	chr14	103219143	103221984	N/A	AK092888	2.09257	0.0454342
NM_020128	MDM1	" Mdm4, transformed 3T3 cell double minute 1, p53 binding protein (mouse)"	chr12	67005167	67012350	56890	NM_020128	0.366926	0.0458136
NM_001040020	FAM3C	" family with sequence similarity 3, member C"	chr7	120776140	120823658	10447	NM_001040020	2.68935	0.0460963
NM_002403	MFAP2	microfibrillar-associated protein 2	chr1	17173583	17179726	4237	NM_002403	2.11683	0.0463345
NM_006551	SCGB1D2	" secretoglobin, family 1D, member 2"	chr11	61766299	61768856	10647	NM_006551	0.330179	0.046434
NM_000575	IL1A	" interleukin 1, alpha"	chr2	113247962	113259442	3552	NM_000575	2.00283	0.0466215
BC031550	LMBR1L	limb region 1 homolog (mouse)-like	chr12	47777191	47790711	55716	BC031550	0.454864	0.0469996
NM_138452	DHRS1	dehydrogenase/reductase (SDR family) member 1	chr14	23829645	23838506	115817	NM_138452	0.448942	0.0473471
BC004969	N/A	" Homo sapiens cDNA clone IMAGE:2906290, complete cds."	chr1	178117366	178118353	N/A	BC004969	0.47001	0.0480315
NM_021634	LGR7	leucine-rich repeat-containing G protein-coupled receptor 7	chr4	159662578	159792657	59350	NM_021634	4.77867	0.0481099
BC017187	RPS6KA5	" ribosomal protein S6 kinase, 90kDa, polypeptide 5"	chr14	90430073	90596697	9252	BC017187	0.453848	0.0482198
BC020817	ANKRD2	ankyrin repeat domain 2 (stretch responsive muscle)	chr10	99322525	99333628	26287	BC020817	0.474388	0.0485837
NM_001007256	KARCA1	kelch/ankyrin repeat containing cyclin A1 interacting protein	chr1	159334777	159336760	126823	NM_001007256	0.483358	0.0488138
NM_001037312	CHM	choroideremia (Rab escort protein 1)	chrX	85110756	85189222	1121	NM_001037312	0.467057	0.0489978
NM_016230	CYB5R4	cytochrome b5 reductase 4	chr6	84626123	84726674	51167	NM_016230	0.486946	0.0490496
NM_181805	PKIG	" protein kinase (cAMP-dependent, catalytic) inhibitor gamma"	chr20	42593849	42681092	11142	NM_181805	0.459569	0.0491835
BC104840	SCGB1D2	" secretoglobin, family 1D, member 2"	chr11	61766330	61768807	10647	BC104840	0.30907	0.0495276
