# Supplementary material for: Tumor-Suppressive Function of miR-139-5p in Esophageal Squamous Cell Carcinoma
Source: PLoS One. 2013 Oct 18;8(10):e77068. doi: 10.1371/journal.pone.0077068 (PMC3799985; doi:10.1371/journal.pone.0077068)
Supplement: Table S2 — Top 10 networks and functions of the differentially expressed transcripts influenced by miR-139-5p mimic in EC109 cells. (XLS) [file pone.0077068.s002.xls]

## Sheet: Sheet1
Supplementary Table S2. Top 10 networks and functions of the differentially expressed transcripts influenced by miR-139-5p mimic in EC109 cells
ID	Molecules in Network	Score	Focus Molecule	Top Functions
1	Alpha catenin,APLN(↑),ATP7A(↓),CDH1(↓),CDH2(↑),CYCS(↓),ERK,ERK1/2,FGFR2*(↓),Hcg,HDAC9(↓),Histone h3,HPSE(↓),Igm,IL1A(↑),IL1RAP(↓),IL6R(↓),Jnk,KLC1(↑),LDL,Mapk,NEU1(↓),NPR3(includes EG:18162)(↑),NR5A2(↓),OSMR(↓),P38 MAPK,PARVA(↑),PI3K(complex),Pkc(s),RPS6KA5(↓),S100A1(includes EG:20193)(↓),SAA,SH3BP5(↓),TAB3(↑),ZEB2(↓)	33	22	Cellular Movement,Lipid Metabolism,Small Molecule Biochemistry
2	APP,AQP1,ATF6,ATP7A(↓),AVP,CAT,CYB5R4(↓),DAB1,FGF8,FGL1*(↓),FOLR1,GOLGA3,GOLGA7*(↓),GOLT1A(↓),HAL*(↓),HNF1A,HNMT(↓),HSPA5,LMAN1(↑),MRFG(↓),NAP1L1(↓),NKX2-1,PCSK9,PLP1(includes EG:18823),RELN,SERPINA1,SRPR(↑),TM4SF4(↑),TSPAN12(↓),VLDLR*(↑),WDFY1*(↑),WFS1,XBP1(includes EG:140614),XRCC6,YIPF5(↓)	21	16	Lipid Metabolism,Small Molecule Biochemistry,Vitamin and Mineral Metabolism
3	ARHGEF9(↓),C3orf21*(↑),CASP4,CLDN7,Creb,E4F1,HERC6(↓),HEXB,Hmgb1,IFNG(includes EG:15978),IL1RL1,IL6R(↓),KCNJ2(↓),KCTD7,KIR2DL3(includes others)(↓),KLF6,LZTFL1*(↓),MLEC(↑),MMP10，MYD88,OASL,PSG4*(↓),PSG5(↓),PSG9(↓),PSG11(↓),RB1，SAA2，SAMHD1，SERPINB2，SLC22A18AS(↑),SMARCA4，STK11，TREM1，TYROBP,YRDC(↓)	19	15	Cell Death,Hematological System Development and Function,Cell-To-Cell Signaling and Interaction
4	ANK3,ARSJ(↓),CACNA1E,Calmodulin,CAST,CMTM4(↑),CRABP2(↑),DLG1,DLG4,Erbb2ip,EZR,FAM81A(↓),HNRNPA2B1，IRS1，KRT4(↑),LETMD1*(↓),MXD1(↓),NR2F1，NRCAM(↓),PLOD2*(↑),PTH1R,RAB11FIP1，RORB(↓),SEMA3B,SERPINA1,Shc,SLC9A1,SLC9A3R1*(↑),SNAI1,Sos,TMEM33(↓),TSPAN2(↓),TUBA1A,YES1,ZAK(↑)	19	15	Cancer,Cellular Movement,Gastrointestinal Disease
5	Akt,ASF1A(↑),BCL2L2，CCNA2(↑),CDK6(↑),CDK8(↑),CDK19(↓),E2f,FDXR*(↓),FSH,GOS2，GPN1(↓),GPN3,HIST1H2AB/HIST1H2AE,HIST1H4A(includes other),KISS1,KISS1R,Lh,MED12,MED6(includes EG:10001),MEF2D*(↓),NFkB(complex),POLR2D,POLR2G,PPP2R1A,PRKX*(↓),RARRES3,RNA polymeraseⅡ,S100A7,STK24,TASP1(↓),TIMP3*(↑),TMEM126B(↓),TXNIP(↓),UBN1	17	14	Cellular Growth and Proliferation,Organ Morphology,Reproductive System Development and Funtion
6	ABCB1,ABCG2*(↓),ASB13*(↓),C12orf76(↓),C14orf45(↓),CASP8,CCND1,CCNE2，CGA,CK1,CXCL11,DDIT4,ELAVL2,ENDOD1(↑),ESR1,FADD,FASTKD1(↓),GRIN2C(↓),HIC1,HSD3B2，KAZN(↑),KISS1,KISS1R,KLF6,MESDC2(↑),mir-15,NCOA1,NR3C1,PKTG(↓),PRL,PSG2*(↓),RBCK1,SSR4P1(↓),TMEM144(↑),TXNIP(↓)	17	14	Cellular Growth and Proliferation,Cancer,Drug Metabolism
7	ACVR1(↓),ARNT,CLTC,CSE1L,DSC2(↓),EDC3(includes EG:315708)(↓),EPM2A*(↓),F11R,FAM3C(↑),FIP1L1(↓),FSTL3,GSN,Hamp/Hamp2，HNF4A,ING4*(↓),LMO7(↓),miR-22,mir-22,MLLT4,MYCBP*(↓),P4HB,Pmaip1，POLR3E(↑),PSEN1,PTGDS,RPM1,RRM2,RRM2B(↓),SFN,TIMP3*(↑),TP53(includes EG:22059),TSC2，UBE2D1*(↓),YWHAG,YWHAZ	16	13	Cancer,Gastrointestinal Disease,Cell Morphology
8	ANKRD2(↓),ARHGEF12(↓),Caspase,Ccl9,CLNS1A,CRYAB,CXCL11,Cycs/Gm10053,DDIT3,ERO1L*(↑),FCER1A,GLO1*(↑),GPC5(↓),GSN,H2AFV*(↓),HTT,IFI44(↑),KLRG1*(↓),KRAS,LYN,MAPK1,MMP10,MS4A2,NMDA receptor,PIGA(↓),PLAUR,RASSF1,S100A4,SERPINA3,SGPL1(↓),SNX16(↓),TNFSF12,TRIM22(↓),TSC2,ZNF706(↓)	16	13	Cell Death,Cellular Assembly and Organization,Free Radical Scavenging
9	ADAMTS8(↑),ADORA2B,AK2(↓),AKAP12,ALDH2,C1orf144(↓),CRYAB,CYP,DIABLO,DLX1(↓),DYNC1I1(↓),EEF1A1(↓),FGF8,FTH1(includes EG:14319),GADD45G,GCLM(↓),GPR155(↑),HSPB1,Ifi204(includes others),KLF6,LOX,LRP12(↑),MYC,MYOM1(↓),Nppb,PRKCA,PSG3(↓),SOD1,Sod,TFRC,TMEM68*(↓),TNF,TXNIP(↓),UXT,ZFP36	16	13	Cellular Compromise,Cellular Function and Maintenance,Small Molecule Biochemistry
10	ADCY,AICDA,B3GNT1(↑),CAMTA1（↑）,CCNE2,CD40,CD82,CDKN1A,DMD,ERBB2,FGFR2*(↓),FHIT(↓),FSTL3,GDAP1*(↓),HTR2B,ID2(↓),IGHE,IL6R(↓),ITGA2,ITGB1,KDM6B(↓),KLF4,KRT18,LAMC2,LMTK2(↓),MAST1(↑),MTA2,MXD3,MYCN,NAB2(includes EG:100005680),PPP1CC,PRDM5,PSG1*(↓),RBPJ(↓),TMEM123(includes EG:114908)(↑)	16	13	Gene Expression,Cell Cycle,Embryonic Development
